# Supplementary material for: Unraveling the Role of the Zinc-Dependent Metalloproteinase/HTH-Xre Toxin/Antitoxin (TA) System of Brucella abortus in the Oxidative Stress Response: Insights into the Stress Response and Virulence
Source: Toxins (Basel). 2023 Aug 31;15(9):536. doi: 10.3390/toxins15090536 (PMC10538038; doi:10.3390/toxins15090536)
Supplement: Supplementary file 1 [file toxins-15-00536-s001.zip]

Archive with 1 entries (1 files):
- toxins-2489162-supplementary.pdf
